# Supplementary material for: Validation of Reference Genes for Oral Cancer Detection Panels in a Prospective Blinded Cohort
Source: PLoS One. 2016 Jul 13;11(7):e0158462. doi: 10.1371/journal.pone.0158462 (PMC4943624; doi:10.1371/journal.pone.0158462)
Supplement: S1 Data File — (XLTX) [file pone.0158462.s002.xltx]

## Sheet: Sheet1
						Cancer Genes														Reference genes
Benign	Cq									Cancer	Cq									Initial controls								Initial cancer
IL1B	IL8	OAZ1	SAT1	DUSP1	S100P					IL1B	IL8	OAZ1	SAT1	DUSP1	S100P					B2M	MT-ATP6	RPL30	RPL37A	RPLP0	RPS17	UBC		B2M	MT-ATP6	RPL30	RPL37A	RPLP0	RPS17	UBC
16.1906	15.763	19.3721	17.0744	18.7719	19.5302					14.104	11.0442	17.8927	14.4626	17.384	18.5805					22.7459	25.9043	26.2748	28.67	27.6983	27.5475	26.7368		20.0136	23.0752	25.834	26.1827	26.4224	25.181	23.7835
18.0669	16.2159	20.4088	17.4514	19.649	20.0493					13.0334	13.8663	16.7675	13.854	15.8071	17.0411					24.0565	24.6226	26.5359	27.324	27.1565	26.1431	26.3216		19.7307	20.9782	26.2181	29.7965	26.7368	27.8878	22.1701
16.9258	18.5287	21.1484	19.6549	19.8409	21.5239					20.476	19.0077	21.5578	19.6304	20.8816	23.1259					22.0325	20.9024	25.6198	28.2376	27.7215	26.0132	24.7297		24.06	25.9	27.2349	28.85	28.73	27.89	30.2426
18.6122	17.286	21.4715	17.2681	20.3698	21.0495					13.7471	12.4219	18.0449	13.3714	16.6552	17.9841					21.8037	23.9482	27.7782	27.142	28.5728	27.3612	25.1829		19.6652	22.7417	24.9026	27.0049	25.6082	25.1279	23.3186
16.2347	17.7707	18.7015	17.5278	18.0977	18.6959					15.7933	17.1315	17.6422	16.4101	16.3998	18.9115					23.4582	23.1533	25.0977	26.2474	27.4284	25.6203	24.7303		20.4547	24.2407	23.7943	25.4268	25.6545	24.999	23.724
16.3309	16.6254	19.5802	17.1439	18.8427	20.1314					13.9792	13.0778	17.899	14.4347	16.8215	18.9128					26.6498	25.4822	26.5786	28.8829	28.57	28.4633	27.1285		19.4856	20.9045	22.6969	25.3142	24.831	24.0511	23.3772
14.2627	16.5285	17.5573	15.8249	16.7892	18.4674					13.5295	13.917	16.8657	14.1194	15.5633	18.0273					22.7505	19.9088	27.7713	22.7295	28.57	17.7319	24.5193		19.654	18.9529	24.2728	26.1454	26.5382	25.0957	22.8831
15.2244	14.8248	18.5736	16.2654	17.8242	19.3913					17.4546	16.7871	19.1326	17.1132	18.5028	18.6854					23.3694	24.3284	25.9928	29.0595	28.1038	26.2089	24.7664		23.8419	27.3594	27.78	28.85	28.73	27.8586	23.7602
16.0852	15.8021	18.6336	16.911	18.4081	18.6034					13.6583	13.4033	17.7828	14.4443	15.7957	16.8033					22.5585	24.785	25.131	28.6698	26.292	28.853	24.8923		20.3543	21.1883	25.2327	25.5559	28.7312	25.2943	23.21
16.332	15.5737	19.5163	17.1892	19.2851	19.9542					10.9281	10.9284	13.739	16.0177	12.3544	13.9082					20.3087	22.7218	24.287	25.3792	24.7217	25.5267	23.2314		17.5639	23.0373	26.6254	27.3082	28.6654	26.0025	19.1616
20.5499	21.8842	23.3336	21.6969	22.4877	24.1808					13.3268	12.4698	17.7956	13.9441	16.5179	17.9018					21.0478	25.2752	24.0773	26.5034	26.0769	25.1647	24.057		19.8944	21.4167	25.7849	28.8027	27.0793	26.0465	21.8898
18.7772	19.3353	22.8036	19.0877	20.5204	23.5853					13.1868	13.5369	16.64	14.2083	15.51	16.3685					16.8099	20.0598	22.7772	26.224	26.2524	21.7887	20.7936		19.2494	21.6266	25.4442	27.6567	27.1701	25.6805	23.031
21.7395	24.5085	23.3857	21.9387	23.5942	25.4268					16.8222	17.8513	16.9094	17.9899	18.939	21.2621					20.542	21.2478	23.1659	25.3986	26.3777	24.4603	24.4378
15.7901	17.446	18.2257	16.0977	17.661	17.9677					18.2268	17.7163	21.0381	18.4788	20.616	20.6886					20.8304	22.7966	23.1399	25.7011	26.1318	24.4111	23.5618
14.8815	14.8722	19.3466	16.4616	17.7244	18.5398					14.9342	14.2515	18.3056	15.5157	17.2801	18.9386					21.4223	23.5911	24.7287	26.3441	26.0036	24.8527	24.6436
17.8139	19.357	20.8021	18.5436	18.7425	20.8336					13.6398	12.424	17.3407	13.2627	16.1987	16.2345					21.8652	24.1256	24.2695	25.8004	26.5521	26.0568	25.81
18.4536	16.5494	21.9476	18.8178	20.551	20.3574					13.5632	11.7906	16.8149	14.0071	15.752	17.5513					20.2258	23.0613	23.6542	25.4884	25.4484	24.5521	24.8081
15.9194	16.1364	19.4686	16.3126	19.2912	19.8348					16.617	13.8976	20.5799	15.4012	18.8741	18.2893					21.5405	23.9409	24.698	26.3466	29.1072	26.1275	25.4842
12.1819	12.3605	16.2391	13.5935	14.8077	16.9633					14.5852	13.6776	18.3976	15.2074	16.7164	17.1409					20.726	24.0729	23.8895	26.6139	25.9922	25.4911	23.8152
19.3051	19.532	21.6254	19.1221	21.2062	21.3094					12.028	11.9881	15.3916	12.6627	14.834	16.8226					21.5755	21.4623	24.5721	25.4583	25.043	25.9299	22.3886
20.8312	19.9235	21.5531	19.5452	21.8989	21.4875					20.2138	19.1368	22.0072	20.3205	22.159	21.9464					21.6829	21.9212	25.7598	25.5663	26.5377	25.2914	23.4356
15.7231	14.9032	19.2038	16.1399	18.3305	18.6211					14.6532	16.0195	19.2654	15.7774	17.9333	21.1675					21.5982	22.3822	26.8121	28.8485	27.4906	28.46	24.8895
13.934	15.8052	17.0633	15.7315	14.9668	20.3949					12.403	12.09	15.5702	12.2148	13.6063	15.3494					20.1203	20.9108	25.1156	25.9775	25.7109	25.4508	23.8047
16.7767	17.0017	19.5993	16.6329	17.4387	19.7137															23.7268	21.74	24.3269	25.7907	26.6143	25.7029	25.2528
16.9159	16.7518	20.291	18.0124	19.6139	20.2961
21.3638	22.245	21.2814	19.7623	21.2468	23.9881
16.0099	15.5783	18.6468	16.1077	17.9397	19.941															Validation set controls								Validation set cancer
20.9031	18.9375	22.5772	19.7928	22.7112	21.8918															MT-ATP6	RPL30	RPL37A	RPLP0	RPS17				MTATP6	RPL30	RPL37A	RPLP0	RPS17
19.688	18.6064	22.0414	19.1271	20.7353	20.3528															21.083	20.755	21.414	22.651	21.679				19.995	21.315	21.864	22.619	21.832
19.6749	20.6828	22.6026	20.3675	21.3645	22.7518															21.845	22.67	22.514	23.612	22.527				19.833	21.762	21.887	23.295	22.068
19.0229	18.0273	23.0368	18.8728	21.9308	23.9995															22.925	25.848	26.305	27.5	26.181				19.348	21.365	21.712	23.022	21.793
15.8777	15.148	19.9068	16.5302	18.692	19.624															20.834	25.705	24.623	28.175	23.862				19.763	22.794	22.029	23.359	21.551
15.494	16.9453	18.6442	16.9126	17.564	17.7334															22.2	20.104	20.791	21.563	20.809				23.181	22.959	23.558	24.591	23.782
21.4083	22.1079	23.7772	22.0565	23.3538	23.6491															18.446	22.185	23.701	24.686	23.116				20.394	20.7	20.69	21.851	20.65
16.2258	16.5719	19.0776	16.9166	18.2752	18.8098															19.983	22.561	23.036	24.054	22.037				22.801	23.1	23.546	23.879	22.93
16.8222	17.8513	16.9094	17.9899	18.939	21.2621															21.023	22.328	21.886	23.861	21.707				20.534	25.566	25.106	25.011	25.083
18.2268	17.7163	21.0381	18.4788	20.616	20.6886															24.227	25.174	25.678	27.137	24.77				18.912	21.693	22.75	23.851	22.821
15.8171	16.4772	18.9856	16.5273	17.9314	18.6197															21.744	23.9	24.726	26.353	24.687				19.466	22.341	22.86	23.754	23.063
22.7001	21.7378	23.3507	21.5958	26.7159	25.0392															24.657	25.01	25.783	26.189	25.62				26.49	27.78	27.084	28.73	26.764
16.4244	17.4234	18.2303	16.7091	17.5984	21.2412															21.729	21.853	22.791	23.787	22.465				18.814	20.709	21.185	22.625	21.296
20.9335	21.2263	22.8362	21.7474	22.9381	24.6673															19.228	20.815	22.13	23.467	22.162
15.1757	16.4644	19.0713	16.7267	17.707	18.3869															20.961	23.853	25.069	25.62	25.075
16.0209	15.1605	20.2762	16.2198	19.0355	19.5155															23.668	22.836	23.374	24.362	23.318
17.64	16.4491	20.2152	17.6371	19.8135	20.1225															22.179	24.677	26.561	27.113	26.2
13.5049	13.1387	18.1067	14.1567	16.5795	19.9995															18.25	19.194	20.241	21.25	20.336
21.0066	20.0999	24.265	21.2576	23.6	23.0552															20.804	22.816	23.603	24.284	23.15
16.6194	17.7354	19.1576	17.7256	18.7677	21.9056															20.633	22.135	23.03	24.103	23.505
13.9409	13.9776	17.7921	14.8979	16.6696	17.3521															19.534	19.538	20.325	21.18	20.224
17.7742	17.4893	21.1792	18.7557	20.0042	22.6105															19.895	21.924	22.702	23.756	22.533
14.8312	14.211	19.0694	15.2112	16.8526	19.1128															21.733	23.565	23.141	24.429	23.066
16.3644	16.6475	19.8586	17.4969	19.2729	22.0153															22.901	24.269	24.832	24.619	24.718
15.0014	15.5617	18.6739	16.1274	17.7382	18.8127															20.621	22.98	22.754	24.425	22.803
14.7196	14.5174	18.0365	15.1525	16.8665	18.1249															19.76	21.262	21.802	22.889	21.78
12.4772	11.5205	15.3518	12.7414	13.6051	16.3536															22.399	22.487	23.348	24.153	23.631
14.8832	14.5422	18.9203	15.2881	17.5509	20.1149															23.058	21.711	22.957	23.337	22.227
13.9055	14.5338	17.1605	15.0804	15.9739	17.7223															23.936	21.66	22.389	23.507	22.59
14.4636	14.2871	17.632	15.306	16.5314	17.2231															19.035	20.989	21.84	22.651	21.816
15.2745	14.8797	18.6893	15.9618	17.66	18.7473															20.338	23.436	23.17	24.087	22.571
13.7162	13.3482	17.6194	14.4115	15.5842	17.6618															23.788	22.442	23.007	24.401	22.836
14.379	13.7613	17.8132	14.5549	16.8855	19.6541															18.765	20.443	20.898	21.817	20.897
16.0906	15.0993	18.5157	16.0594	17.9545	18.4224															18	20.728	20.801	21.863	20.863
17.0649	16.8354	20.6669	17.8663	19.2753	20.0711															24.1	22.379	22.865	24.343	23.059
16.362	16.5427	18.9769	16.8964	18.0113	21.0912															19.768	21.697	21.818	23.019	21.681
15.0395	14.9057	18.2612	15.6548	16.9401	18.5776															22.873	25.786	25.62	27.588	25.94
12.0715	13.038	14.2627	12.7123	13.8639	18.3942															20.986	21.238	21.729	23.005	21.826
16.4983	15.3754	19.4779	17.3982	18.7221	19.5222															18.704	21.006	21.561	22.495	21.839
13.4988	12.9081	16.7745	14.61	16.8395	16.802															19.339	19.784	20.307	21.464	20.648
15.9746	15.2979	20.9962	17.2814	19.6208	20.6497															23.785	25.137	25.149	26.484	24.741
17.473	17.2282	20.5665	17.7689	19.3119	20.0795															23.245	23.709	22.897	24.725	22.433
14.3419	14.8055	19.0187	15.7214	16.403	17.8685															17.857	20.661	20.981	22.215	21.051
16.1623	16.8192	18.7959	16.6305	17.9378	19.4712															23.521	24.873	24.401	24.908	24.803
13.9635	13.7706	18.113	15.5004	16.4176	20.0549															20.413	20.632	20.746	22.107	21.024
14.484	13.3673	17.8345	14.6095	16.8465	17.8471															20.662	24.015	23.304	24.547	23.042
14.59	16.0976	17.5679	14.7549	16.3323	17.1895															19.118	22.53	22.443	23.919	22.103
14.8313	14.5661	18.0351	15.5135	17.2058	17.5347															16.52	19.009	20.654	21.658	19.669
15.6575	15.1744	19.0302	15.962	18.4603	18.8604															21.898	24.555	23.254	26.352	22.777
15.1358	14.3488	18.8477	15.3513	17.0128	20.9809															21.1	20.813	20.802	21.915	20.501
15.6327	15.6368	18.0176	15.6997	16.4783	18.2224															21.314	21.73	22.007	22.911	22.497
15.6295	14.8342	17.8903	15.0487	17.2136	17.8413															20.127	20.371	21.582	22.484	21.562
15.0437	13.7632	18.9469	15.2864	17.7646	18.5677															17.518	19.306	20.281	21.207	20.156
15.5317	14.5808	18.2611	15.5317	17.4569	18.7231															17.46	19.242	19.728	21.006	19.759
14.5111	14.6019	18.2458	15.6407	17.2522	17.4261															17.745	21.367	21.624	23.36	21.804
17.2087	16.9984	20.3507	17.5753	18.9061	18.4352															15.824	21.288	21.726	22.594	21.713
15.4347	16.4709	18.7841	17.0263	18.424	18.4115															19.755	20.14	20.925	21.729	20.756
15.4802	15.3405	18.6076	15.1742	17.5663	18.6736															19.122	20.749	21.796	23.065	21.668
11.4525	11.1811	16.6232	12.6255	14.964	16.2419															20.509	20.862	20.596	21.691	20.122
16.4004	15.1312	20.0948	16.7525	18.8254	19.9403															21.683	20.199	21.256	22.117	20.895
15.9523	17.6347	18.9129	17.4615	17.953	18.7875															18.833	21.687	21.74	23.118	21.488
13.6695	13.7343	17.0839	14.5385	15.982	16.7575															19.642	23.493	22.437	24.546	22.478
19.7831	20.2281	20.8405	19.3766	20.7435	21.7905															17.728	21.458	21.449	22.967	21.207
12.9812	11.6762	16.1314	13.0199	14.72	15.7494															19.66	21.896	22.352	22.993	22.517
15.0555	15.3424	18.5464	15.4994	17.1477	21.8264															17.043	21.657	21.616	22.781	21.302
14.6941	14.8393	18.5541	15.1362	17.0574	17.364															16.719	19.731	20.313	20.995	20.306
14.1721	14.4777	16.8287	14.7814	15.5416	16.5538															21.041	20.78	21.259	22.614	21.473
13.1868	13.5369	16.64	14.2083	15.51	16.3685															21.421	21.766	23.196	24.134	23.486
14.946	13.4554	18.4659	15.1822	16.6684	17.6611															19.061	20.774	21.071	22.46	21.674
15.7102	16.7468	19.501	17.2201	18.7944	20.3697															20.867	21.578	21.303	22.524	21.338
13.0337	13.5825	16.5399	14.3915	15.8569	16.9652															20.057	20.702	21.632	22.354	21.21
16.2277	14.2855	19.1901	15.7762	17.5667	17.6569															20.068	19.841	20.555	21.552	20.832
14.8717	14.6868	17.7608	14.4468	16.7536	20.0886															17.92	21.524	21.839	23.562	21.69
19.0635	19.0947	20.0985	19.9534	21.8573	20.8005															18.619	19.219	20.128	20.746	20.213
14.8202	15.9197	18.825	16.0462	17.6274	20.6188															18.397	21.994	22.321	23.613	22.344
16.234	16.66	20.8216	17.0031	18.7212	20.1901															21.882	22.412	23.099	24.047	23.395
14.9482	14.9797	18.3453	15.6474	17.4613	19.9282															15.324	19.788	20.777	21.794	20.887
16.0097	16.5953	20.2684	17.7119	18.9905	19.5693															20.838	21.68	22.884	23.926	22.702
14.571	14.8526	17.7517	14.2031	15.6062	18.2543															20.253	21.335	22.143	23.057	21.703
16.3872	17.0269	19.4948	16.8771	18.3152	20.0507															19.517	20.122	20.966	21.733	21.015
16.5543	16.5841	19.8421	16.6757	17.9304	19.6235															23.526	27.78	26.715	23.955	22.947
14.4806	13.7625	19.5502	14.3441	17.2969	18.7405															20.466	20.984	21.331	22.327	20.954
15.4801	16.5082	19.6779	16.8894	18.9141	20.5626															21.53	21.41	22.41	23.252	22.738
14.7528	14.7899	19.0094	15.0596	16.823	18.736															19.872	20.732	21.743	22.523	21.903
14.6472	13.9837	16.7702	13.8193	16.2446	16.2356															21.881	25.409	25.26	26.829	26.284
15.3283	13.9538	19.5296	15.5114	17.7216	18.7256															19.562	25.609	21.842	22.015	17.959
16.9878	18.5657	20.3439	17.6333	18.1473	20.9985															16.805	20.192	21.723	22.481	21.657
13.8436	14.3696	18.8183	15.148	18.1286	18.0465															18.116	19.069	20.782	21.365	20.591
17.2804	17.2089	20.7949	17.713	19.5388	21.4113															19.643	21.226	22.098	22.713	22.084
14.8951	14.9599	18.1386	14.8185	16.5892	18.5314															17.842	20.699	21.742	22.144	21.651
15.7867	14.9178	19.3487	15.1666	18.4038	18.0864															23.515	24.863	26.091	25.576	25.526
14.4176	15.4803	16.5208	15.4987	15.9376	18.1175															21.821	21.991	22.765	24.139	23.496
14.2433	12.9685	18.0969	14.339	17.0194	18.2421															23.579	20.675	21.73	22.574	21.855
15.0448	16.7373	18.9261	16.2078	17.9805	19.2982															19.887	20.372	20.834	21.945	21.413
13.4523	14.8413	17.3461	15.395	18.1039	21.6983															17.81	21.876	22.035	23.478	21.845
14.4776	14.6186	16.815	14.4245	15.8999	17.7083															16.682	21.473	21.826	22.707	21.839
14.3314	14.1626	18.0568	14.7188	16.0449	18.9576															19.708	19.745	20.11	21.045	20.368
14.6635	14.4409	18.3766	14.7449	16.4386	18.8882															22.061	21.381	21.726	22.955	21.9
18.5102	16.9389	21.5291	18.5505	20.6136	21.3009															18.207	18.66	19.128	20.331	19.649
15.9844	15.7378	19.2936	16.0364	18.5666	18.7296															19.895	21.507	21.087	22.657	21.264
18.948	21.4971	20.8707	19.0448	20.7826	20.8972															23.929	21.681	23.044	24.172	22.583
13.0116	14.8867	16.8021	14.6281	16.0079	17.9604															20.116	20.134	20.731	21.781	20.795
15.7267	14.9073	19.6728	16.4393	17.8596	18.9399															20.873	22.619	22.663	23.736	22.709
14.7385	15.1665	18.5573	15.6282	17.2536	18.3171															19.97	23.463	21.852	23.723	22.288
15.044	15.7496	18.8681	15.4214	17.6348	17.9469															21.147	23.473	22.799	23.832	23.271
16.5259	18.3552	18.2081	17.3188	17.7439	19.8768															21.349	22.068	21.363	22.62	21.568
17.2392	17.1269	19.8045	17.7097	19.2266	19.6381															19.679	21.464	21.962	23.507	22.09
17.7387	16.9828	20.3682	18.1218	19.3	21.1871															16.773	21.774	20.944	22.208	20.902
14.6195	14.5202	18.9291	15.5716	17.7587	17.7633															23.172	23.736	24.576	24.95	24.202
15.1027	15.5581	18.058	15.7077	17.1003	18.7682															20.394	20.7	20.69	21.851	20.65
13.1674	12.644	16.6024	13.09	14.7632	16.6592															17.815	19.517	19.764	21.292	20.012
14.191	13.7479	18.0412	14.8696	17.0077	18.3844															20.747	20.806	21.081	22.242	21.212
																				20.798	20.717	21.162	22.67	21.39
																				18.945	22.097	23.141	23.644	22.851
																				21.525	20.536	20.865	21.775	21.336
																				23.161	23.801	24.011	25.261	24.524
																				21.079	22.082	21.751	22.53	22.011
																				19.48	21.324	21.756	22.246	22.012
																				19.827	21.098	21.245	22.871	21.123
																				17.774	19.746	19.926	21.037	19.876
																				15.993	21.9	21.773	23.246	20.995
																				18.663	21.636	20.913	22.281	21.01
